# Supplementary material for: Interplay between Notch1 and Notch3 promotes EMT and tumor initiation in squamous cell carcinoma
Source: Nat Commun. 2017 Nov 24;8:1758. doi: 10.1038/s41467-017-01500-9 (PMC5700926; doi:10.1038/s41467-017-01500-9)
Supplement: Supplementary file 4 — Supplementary Data 1 [file 41467_2017_1500_MOESM4_ESM.xlsx]

## Sheet: Patient data
Supplementary Data 1: Clinocopathologic ESCC patient data and associated molecular features. Tissues procured from indicated ESCC patients were evaluated for expression of the activated form of NOTCH1 (ICN1) and ZEB1 through immunohistochemistry. NOTCH1 DNA sequencing was performed in indicated subset of patients. See "Patient data key" for information on abbreviations and information on all nume…
Subject ID#	Age	Sex	Diagnosis	Grade	Tumor location	Prior therapy	TX	NX	MX	T1/T2 or T3/T4	Stage	Lymphatic invasion	Vascular invasion	Notch1 seq	ICN1 expression	ICN1 level	ZEB1 level	ICN1 & ZEB1 co-localization	Time after surgery (mo)	Status at serial time
1	69	1	ESCC	MOD	Middle	none	1	1	0	0	0	1	0	n.d.	0	0	3	0	10	1
2	72	1	ESCC	WELL	Lower	none	3	0	0	1	0	0	0	n.d.	1	3	1	1	6	1
3	71	1	ESCC	WELL	Middle	none	4	1	0	1	1	1	1	n.d.	0	0	0	0	16	1
4	53	1	ESCC	MOD	Lower	none	3	1	1	1	1	1	0	n.d.	0	0	0	0	10	1
5	63	1	ESCC	WELL	Middle	none	2	1	1	0	1	1	0	n.d.	1	2	0	0	8	1
6	66	1	ESCC	WELL	Middle	none	1	1	1	0	1	1	1	n.d.	1	1	0	0	14	1
7	65	1	ESCC	MOD	Upper	none	3	1	1	1	1	0	0	n.d.	0	0	0	0	3	1
8	78	1	ESCC	WELL	Middle	none	3	0	0	1	0	1	0	n.d.	1	1	0	0	1	1
9	73	1	ESCC	WELL	Middle	none	3	1	0	1	1	1	1	n.d.	0	0	0	0	10	1
10	80	1	ESCC	MOD	Middle	none	4	0	0	1	1	1	0	n.d.	1	2	1	1	5	1
11	67	1	ESCC	WELL	Lower	none	3	0	0	1	0	1	0	n.d.	0	0	0	0	1	1
12	63	0	ESCC	MOD	Lower	none	2	0	0	0	0	0	0	n.d.	0	0	0	0	60	0
13	59	1	ESCC	MOD	Middle	none	2	1	0	0	0	0	0	n.d.	1	2	0	0	9	1
14	60	1	ESCC	WELL	Upper	none	4	1	1	1	1	1	0	n.d.	1	3	0.5	0	4	1
15	53	1	ESCC	WELL	Middle	none	4	1	0	1	1	0	1	n.d.	1	2	1	0	12	1
16	62	1	ESCC	WELL	Lower	none	3	0	0	1	0	1	0	n.d.	0	0	0.5	0	17	1
17	55	1	ESCC	MOD	Middle	none	3	1	1	1	1	1	0	n.d.	0	0	1	0	38	1
18	62	1	ESCC	WELL	Middle	none	3	1	1	1	1	1	1	n.d.	1	2	1	1	7	1
19	63	1	ESCC	WELL	Lower	none	1	0	0	0	0	1	1	n.d.	0	0	1	0	8	1
20	75	1	ESCC	WELL	Middle	none	3	1	0	1	1	0	0	n.d.	0	0	0	0	58	1
21	63	1	ESCC	MOD	Middle	none	4	1	1	1	1	1	0	n.d.	1	1	1	1	5	1
22	67	1	ESCC	POOR	Lower	none	1	0	0	0	0	0	0	n.d.	0	0	0	0	42	1
23	56	1	ESCC	WELL	Upper	none	3	1	1	1	1	1	1	n.d.	0	0	0	0	0	1
24	66	1	ESCC	MOD	Lower	none	3	0	0	1	0	0	0	n.d.	1	2	0	0	60	0
25	62	1	ESCC	MOD	Lower	none	3	1	0	1	1	0	0	n.d.	0	0	0	0	9	1
26	70	1	ESCC	POOR	Middle	none	1	1	0	0	0	0	0	n.d.	0	0	0	0	34	0
27	80	0	ESCC	POOR	Lower	none	3	1	0	1	1	1	0	n.d.	1	1	1	0	0	1
28	70	1	ESCC	WELL	Middle	none	1	0	0	0	0	0	0	n.d.	0	0	0.5	0	60	0
29	54	0	ESCC	WELL	Upper	none	2	0	0	0	0	0	0	n.d.	0	0	0	0	60	0
30	55	1	ESCC	WELL	Lower	none	3	0	0	1	0	1	0	n.d.	0	0	1	0	60	0
31	53	1	ESCC	WELL	Upper	none	3	1	0	1	1	1	0	n.d.	0	0	1	0	39	1
32	58	1	ESCC	MOD	Middle	none	3	1	0	1	1	1	1	n.d.	0	0	1	0	49	1
33	66	1	ESCC	WELL	Lower	none	3	1	0	1	1	1	0	n.d.	0	0	0	0	18	1
34	52	1	ESCC	MOD	Middle	none	3	1	1	1	1	1	0	n.d.	0	0	2	0	21	1
35	50	1	ESCC	WELL	Middle	none	3	1	0	1	1	1	1	n.d.	0	0	0	0	1	1
36	57	1	ESCC	POOR	Upper	none	2	1	1	0	1	0	0	n.d.	0	0	0	0	10	1
37	41	1	ESCC	WELL	Lower	none	3	0	0	1	0	0	0	n.d.	0	0	0	0	20	1
38	48	1	ESCC	POOR	Lower	none	1	0	0	0	0	0	1	n.d.	0	0	1	0	55	1
39	69	1	ESCC	WELL	Upper	none	1	1	1	0	1	0	1	n.d.	1	1	0.5	0	24	1
40	57	1	ESCC	MOD	Lower	none	2	1	0	0	0	0	0	n.d.	1	2	2	1	31	0
41	76	1	ESCC	WELL	Lower	none	4	1	0	1	1	1	0	n.d.	1	3	2	1	11	1
42	64	1	ESCC	WELL	Middle	none	3	1	0	1	1	1	0	n.d.	0	0	0	0	10	1
43	60	1	ESCC	WELL	Middle	none	4	0	0	1	1	1	0	n.d.	1	1	0	0	5	1
44	59	1	ESCC	MOD	Middle	none	2	1	0	0	0	1	0	n.d.	0	0	0	0	20	1
45	73	1	ESCC	WELL	Middle	none	3	0	0	1	0	1	0	n.d.	0	0	0	0	10	1
46	74	1	ESCC	MOD	Lower	none	3	1	0	1	1	0	0	n.d.	1	1	0	0	28	1
47	75	0	ESCC	POOR	Lower	none	3	1	1	1	1	0	1	n.d.	0	0	0	0	13	1
48	64	1	ESCC	WELL	Middle	none	3	0	0	1	0	0	0	n.d.	0	0	0	0	60	0
49	81	1	ESCC	WELL	Middle	none	3	0	0	1	0	0	0	n.d.	0	0	0	0	39	1
50	65	1	ESCC	POOR	Lower	none	2	1	1	0	1	1	0	n.d.	0	0	0.5	0	28	1
51	56	1	ESCC	MOD	Lower	none	4	1	1	1	1	1	0	n.d.	1	2	0	0	7	1
52	70	0	ESCC	MOD	Middle	none	3	1	1	1	1	1	1	n.d.	0	0	0	0	12	1
53	65	1	ESCC	MOD	Lower	none	3	0	0	1	0	0	0	n.d.	0	0	0	0	60	0
54	47	1	ESCC	POOR	Upper	none	3	1	0	1	1	1	1	n.d.	0	0	1	0	8	1
55	60	1	ESCC	MOD	Lower	none	4	1	0	1	1	1	1	n.d.	1	3	2	1	9	1
56	72	1	ESCC	MOD	Middle	none	4	1	1	1	1	1	0	n.d.	0	0	0.5	0	9	1
57	68	1	ESCC	POOR	Middle	none	4	1	1	1	1	1	1	n.d.	0	0	0	0	10	1
58	77	1	ESCC	MOD	Middle	none	2	0	0	0	0	0	0	n.d.	0	0	0	0	60	0
59	56	1	ESCC	MOD	Lower	none	3	0	0	1	0	0	0	n.d.	0	0	0	0	58	1
60	75	1	ESCC	WELL	Middle	none	1	1	1	0	1	1	0	n.d.	1	2	2	1	6	1
61	64	1	ESCC	WELL	Upper	none	1	0	0	0	0	1	1	n.d.	1	2	0	0	60	0
62	45	1	ESCC	WELL	Lower	none	3	1	0	1	1	1	1	n.d.	1	2	1	1	30	1
63	61	1	ESCC	POOR	Lower	none	3	1	1	1	1	1	1	n.d.	0	0	0	0	12	1
64	54	1	ESCC	MOD	Lower	none	3	1	1	1	1	1	0	n.d.	0	0	1	0	21	1
65	71	1	ESCC	MOD	Middle	none	1	1	0	0	0	1	0	n.d.	0	0	0	0	3	1
66	65	1	ESCC	MOD	Upper	none	4	0	0	1	1	0	0	n.d.	1	2	1	1	4	1
67	69	1	ESCC	WELL	Lower	none	4	0	0	1	1	0	0	n.d.	0	0	0	0	9	1
68	56	1	ESCC	WELL	Lower	none	3	0	0	1	0	0	0	n.d.	0	0	0	0	45	1
69	65	1	ESCC	POOR	Lower	none	3	1	1	1	1	1	0	n.d.	1	1	0	0	3	1
70	57	1	ESCC	MOD	Middle	none	1	0	0	0	0	1	0	n.d.	0	0	0	0	60	0
71	66	1	ESCC	POOR	Middle	none	3	1	1	1	1	1	0	n.d.	0	0	0.5	0	0	1
72	46	1	ESCC	WELL	Upper	none	4	0	0	1	1	0	0	n.d.	0	0	0	0	60	0
73	68	1	ESCC	MOD	Middle	none	3	1	1	1	1	1	0	n.d.	1	1	1	0	5	1
74	48	1	ESCC	MOD	Lower	none	2	1	0	0	0	1	0	n.d.	0	0	0	0	60	0
75	67	0	ESCC	WELL	Lower	none	3	0	0	1	0	0	0	n.d.	0	0	0	0	60	0
76	57	0	ESCC	WELL	Lower	none	3	0	0	1	0	0	0	n.d.	0	0	0	0	60	0
77	59	1	ESCC	POOR	Middle	none	4	1	1	1	1	1	0	n.d.	1	1	0	0	11	1
78	67	1	ESCC	MOD	Middle	none	3	1	0	1	1	1	0	n.d.	0	0	0	0	60	0
79	58	1	ESCC	MOD	Middle	none	1	0	0	0	0	1	0	n.d.	0	0	0.5	0	60	0
80	72	1	ESCC	WELL	Lower	none	4	1	1	1	1	1	0	n.d.	1	2	1	1	3	1
81	66	1	ESCC	MOD	Upper	none	4	1	1	1	1	1	1	n.d.	1	1	0.5	0	4	1
82	66	1	ESCC	WELL	Middle	none	4	1	1	1	1	1	1	n.d.	1	1	0	0	4	1
83	52	1	ESCC	MOD	Lower	none	3	0	0	1	0	1	0	n.d.	0	0	1	0	60	0
84	65	1	ESCC	WELL	Middle	none	4	1	1	1	1	1	0	n.d.	1	0.5	0	0	2	1
85	48	1	ESCC	MOD	Middle	none	1	0	0	0	0	0	0	n.d.	0	0	3	0	60	0
86	84	1	ESCC	MOD	Middle	none	2	0	0	0	0	1	0	n.d.	0	0	0	0	18	1
87	54	1	ESCC	POOR	Lower	none	1	0	0	0	0	0	0	n.d.	0	0	0	0	60	0
88	72	1	ESCC	MOD	Lower	none	1	0	0	0	0	0	0	n.d.	0	0	0	0	60	0
89	71	1	ESCC	WELL	Middle	none	1	0	0	0	0	1	0	n.d.	0	0	1	0	37	0
90	80	1	ESCC	MOD	Lower	none	3	1	0	1	1	1	1	n.d.	0	0	0	0	0	1
91	62	1	ESCC	POOR	Middle	none	1	0	0	0	0	0	0	n.d.	0	0	0	0	36	1
92	71	1	ESCC	WELL	Upper	none	3	1	1	1	1	1	0	n.d.	1	1	1	1	60	0
93	61	1	ESCC	POOR	Middle	none	3	1	0	1	1	1	1	n.d.	0	0	0	0	35	1
94	67	1	ESCC	WELL	Lower	none	2	1	0	0	0	1	1	n.d.	0	0	2	0	60	0
95	79	0	ESCC	MOD	Lower	none	3	0	0	1	0	0	0	n.d.	0	0	1	0	60	0
96	69	1	ESCC	MOD	Lower	none	1	1	0	0	0	1	0	n.d.	0	0	0	0	14	1
97	65	1	ESCC	MOD	Middle	none	1	0	0	0	0	1	0	n.d.	0	0	0	0	60	0
98	66	1	ESCC	MOD	Middle	none	3	1	0	1	1	1	1	n.d.	1	0.5	2	1	3	1
99	64	1	ESCC	MOD	Middle	none	1	0	0	0	0	0	0	n.d.	0	0	0	0	60	0
100	75	1	ESCC	MOD	Middle	none	4	1	1	1	1	1	0	n.d.	1	1	0	0	6	1
101	37	0	ESCC	WELL	Upper	none	1	0	0	0	0	0	0	n.d.	0	0	1	0	58	1
102	79	1	ESCC	WELL	Middle	none	3	0	0	1	0	1	1	n.d.	0	0	2	0	24	1
103	48	1	ESCC	WELL	Middle	none	3	0	0	1	0	1	1	n.d.	0	0	0	0	60	0
104	78	1	ESCC	MOD	Upper	none	1	0	0	0	0	0	0	n.d.	0	0	0	0	56	1
105	60	1	ESCC	MOD	Middle	none	3	1	1	1	1	1	0	n.d.	1	1	1	1	13	1
106	63	1	ESCC	MOD	Lower	none	4	1	1	1	1	1	1	n.d.	0	0	0.5	0	2	1
107	67	0	ESCC	WELL	Middle	none	1	0	0	0	0	0	1	n.d.	0	0	0	0	60	0
108	57	1	ESCC	POOR	Upper	none	4	1	1	1	1	1	1	n.d.	0	0	0	0	60	0
109	66	1	ESCC	WELL	Middle	none	3	1	0	1	1	1	1	n.d.	0	0	0	0	13	1
110	68	1	ESCC	MOD	Lower	none	3	1	0	1	1	1	1	n.d.	0	0	1	0	60	0
111	66	1	ESCC	MOD	Lower	none	4	0	0	1	1	0	1	n.d.	1	0.5	0.5	0	5	1
112	67	1	ESCC	WELL	Lower	none	2	1	0	0	0	1	0	n.d.	0	0	1	0	60	0
113	63	1	ESCC	WELL	Upper	none	2	0	0	0	0	1	0	n.d.	1	2	0	0	60	0
114	74	1	ESCC	WELL	Upper	none	1	1	1	0	1	1	0	n.d.	1	2	1	1	60	0
115	63	1	ESCC	MOD	Middle	none	1	1	0	0	0	1	0	n.d.	0	0	0	0	60	0
116	66	1	ESCC	WELL	Lower	none	3	0	0	1	0	0	0	n.d.	1	1	n.d.	n.d.	12	1
117	70	0	ESCC	MOD	Middle	none	2	1	0	0	0	1	1	n.d.	0	0	n.d.	n.d.	54	0
118	49	1	ESCC	WELL	Lower	none	3	1	0	1	1	1	1	n.d.	1	1	n.d.	n.d.	12	1
119	60	1	ESCC	WELL	Middle	none	2	1	1	0	1	1	1	n.d.	1	1	n.d.	n.d.	59	0
120	62	1	ESCC	WELL	Lower	none	3	1	1	1	1	1	1	n.d.	1	1	n.d.	n.d.	7	1
121	64	1	ESCC	MOD	Middle	none	4	1	1	1	1	1	1	n.d.	1	1	n.d.	n.d.	7	1
122	65	1	ESCC	MOD	Upper	none	1	0	0	0	0	0	0	n.d.	0	0	n.d.	n.d.	24	1
123	75	1	ESCC	MOD	Middle	none	3	1	0	1	1	1	1	n.d.	1	1	n.d.	n.d.	10	1
124	55	1	ESCC	MOD	Upper	none	3	1	0	1	1	1	0	n.d.	0	0	n.d.	n.d.	41	1
125	63	1	ESCC	POOR	Lower	none	4	1	1	1	1	1	1	n.d.	1	1	n.d.	n.d.	16	1
126	69	1	ESCC	MOD	Lower	none	1	0	0	0	0	1	0	n.d.	0	0	n.d.	n.d.	11	1
127	71	1	ESCC	WELL	Middle	none	2	0	0	0	0	0	0	n.d.	0	0	n.d.	n.d.	21	1
128	64	1	ESCC	POOR	Lower	none	3	0	0	1	0	0	0	n.d.	0	0	n.d.	n.d.	27	1
129	60	1	ESCC	POOR	Middle	none	3	1	0	1	1	1	1	n.d.	1	1	n.d.	n.d.	13	1
130	83	0	ESCC	WELL	Lower	none	3	1	0	1	1	1	0	n.d.	0	0	n.d.	n.d.	43	0
131	65	1	ESCC	WELL	Middle	none	3	1	0	1	1	1	0	n.d.	1	1	n.d.	n.d.	20	1
132	57	1	ESCC	MOD	Lower	none	1	1	0	0	0	1	1	n.d.	0	0	n.d.	n.d.	37	1
133	71	1	ESCC	WELL	Lower	none	3	1	0	1	1	1	1	n.d.	1	1	n.d.	n.d.	8	1
134	50	1	ESCC	MOD	Middle	none	2	1	0	0	0	1	0	n.d.	1	1	n.d.	n.d.	29	1
135	38	1	ESCC	MOD	Lower	none	3	1	0	1	1	1	0	n.d.	0	0	n.d.	n.d.	42	0
136	78	1	ESCC	MOD	Upper	none	2	1	1	0	1	1	0	n.d.	1	1	n.d.	n.d.	18	1
137	65	1	ESCC	POOR	Upper	none	3	1	1	1	1	1	1	n.d.	1	1	n.d.	n.d.	19	1
138	61	1	ESCC	MOD	Middle	none	2	1	1	0	1	1	0	n.d.	0	0	n.d.	n.d.	37	1
139	65	0	ESCC	POOR	Lower	none	3	1	1	1	1	1	1	n.d.	0	0	n.d.	n.d.	35	1
140	70	1	ESCC	MOD	Upper	none	2	1	0	0	0	1	1	n.d.	1	1	n.d.	n.d.	0	1
141	56	0	ESCC	MOD	Middle	none	1	0	0	0	0	0	0	n.d.	1	1	n.d.	n.d.	32	1
142	68	1	ESCC	WELL	Middle	none	3	1	0	1	1	1	1	E755*	0	0	n.d.	n.d.	16	0
143	65	1	ESCC	MOD	Lower	none	1	0	0	0	0	1	0	WT	0	0	n.d.	n.d.	55	1
144	64	1	ESCC	MOD	Upper	none	3	1	0	1	1	1	1	WT	1	1	n.d.	n.d.	3	0
145	65	1	ESCC	MOD	Upper	none	1	0	0	0	0	0	1	WT	1	1	n.d.	n.d.	60	0
146	62	1	ESCC	MOD	Middle	none	3	1	1	1	1	1	1	WT	0	0	n.d.	n.d.	17	1
147	58	1	ESCC	MOD	Lower	none	1	1	0	0	0	1	0	WT	0	0	n.d.	n.d.	25	0
148	58	1	ESCC	MOD	Upper	none	3	1	0	1	1	1	1	WT	0	0	n.d.	n.d.	20	1
149	77	1	ESCC	WELL	Lower	none	1	1	0	0	0	1	1	n.d.	0	0	n.d.	n.d.	60	0
150	60	1	ESCC	MOD	Upper	none	3	1	0	1	1	1	1	n.d.	1	1	n.d.	n.d.	51	1
151	71	1	ESCC	MOD	Upper	none	1	0	0	0	0	0	1	WT	0	0	n.d.	n.d.	7	0
152	64	1	ESCC	WELL	Lower	none	3	0	0	1	0	0	1	D469Y	0	0	n.d.	n.d.	60	0
153	70	1	ESCC	MOD	Middle	none	2	1	1	0	1	1	1	WT	0	0	n.d.	n.d.	60	0
154	67	1	ESCC	MOD	Middle	none	3	1	1	1	1	1	1	WT	1	1	n.d.	n.d.	8	1
155	68	0	ESCC	MOD	Middle	none	2	1	0	0	0	0	1	WT	0	0	n.d.	n.d.	24	0
156	68	0	ESCC	MOD	Middle	none	3	0	0	1	0	0	1	n.d.	0	0	n.d.	n.d.	60	0
157	62	1	ESCC	MOD	Middle	none	3	1	0	1	1	1	1	WT	0	0	n.d.	n.d.	3	1
158	61	1	ESCC	MOD	Middle	none	3	1	0	1	1	1	0	R1279D	0	0	n.d.	n.d.	60	0
159	66	1	ESCC	MOD	Middle	none	1	0	0	0	0	0	1	D1457G	0	0	n.d.	n.d.	15	1
160	56	1	ESCC	MOD	Middle	none	1	1	0	0	0	1	1	n.d.	0	0	n.d.	n.d.	30	0
161	61	1	ESCC	WELL	Upper	none	3	1	0	1	1	0	1	n.d.	1	1	n.d.	n.d.	19	0
162	72	1	ESCC	MOD	Middle	none	1	0	0	0	0	0	0	n.d.	0	0	n.d.	n.d.	60	0
163	75	1	ESCC	MOD	Lower	none	3	0	0	1	0	0	1	n.d.	0	0	n.d.	n.d.	7	1
164	69	1	ESCC	MOD	Middle	none	1	0	0	0	0	0	0	n.d.	0	0	n.d.	n.d.	60	0
165	68	1	ESCC	POOR	Middle	none	1	1	0	0	0	1	1	WT	0	0	n.d.	n.d.	5	1
166	72	1	ESCC	MOD	Middle	none	1	0	0	0	0	0	1	WT	1	1	n.d.	n.d.	9	0
167	63	1	ESCC	WELL	Upper	none	3	1	0	1	1	1	1	n.d.	0	0	n.d.	n.d.	8	0
168	66	1	ESCC	MOD	Lower	none	3	0	0	1	1	1	1	n.d.	1	1	n.d.	n.d.	8	0
169	56	1	ESCC	MOD	Lower	none	2	0	0	0	0	0	1	WT	1	1	n.d.	n.d.	36	0
170	80	1	ESCC	MOD	Lower	none	2	1	0	0	0	1	1	WT	0	0	n.d.	n.d.	2	0
171	69	1	ESCC	MOD	Lower	none	1	1	0	0	0	1	1	n.d.	1	1	n.d.	n.d.	13	0
172	65	1	ESCC	WELL	Lower	none	4	1	0	1	1	1	1	n.d.	1	1	n.d.	n.d.	23	1
173	58	1	ESCC	POOR	Upper	none	4	1	0	1	1	1	1	n.d.	1	1	n.d.	n.d.	16	0
174	70	1	ESCC	MOD	Upper	none	3	0	0	1	0	1	1	n.d.	0	0	n.d.	n.d.	13	1
175	66	1	ESCC	MOD	Middle	none	3	0	0	1	0	1	1	n.d.	0	0	n.d.	n.d.	33	0
176	63	1	ESCC	WELL	Lower	none	3	1	0	1	1	1	1	n.d.	0	0	n.d.	n.d.	14	1
177	68	1	ESCC	MOD	Middle	none	3	1	0	1	1	1	1	n.d.	0	0	n.d.	n.d.	8	1
178	66	1	ESCC	WELL	Lower	none	3	0	0	1	0	1	1	n.d.	0	0	n.d.	n.d.	8	1
179	85	1	ESCC	MOD	Lower	none	3	0	0	1	0	0	1	n.d.	0	0	n.d.	n.d.	36	0
180	55	1	ESCC	MOD	Upper	none	3	1	0	1	1	1	1	n.d.	1	1	n.d.	n.d.	10	1
181	52	1	ESCC	WELL	Lower	none	1	0	0	0	0	1	1	n.d.	0	0	n.d.	n.d.	51	0
182	79	1	ESCC	WELL	Lower	none	3	0	0	1	0	1	1	n.d.	0	0	n.d.	n.d.	37	0
183	71	1	ESCC	MOD	Middle	none	3	0	0	1	0	1	1	n.d.	0	0	n.d.	n.d.	28	0
184	75	1	ESCC	MOD	Middle	none	3	1	0	1	1	1	1	n.d.	1	1	n.d.	n.d.	4	1
185	69	1	ESCC	WELL	Upper	none	3	0	0	1	0	1	1	n.d.	0	0	n.d.	n.d.	12	0
186	49	1	ESCC	WELL	Middle	CCRT	4	0	0	1	1	0	0	n.d.	0	0	0	0	46.5667	0
187	67	1	ESCC	MOD	Middle	CCRT	4	1	0	1	1	1	0	n.d.	1	1	0.5	0	5.43333	1
188	60	1	ESCC	POOR	Middle	CCRT	3	1	1	1	1	1	0	n.d.	0	0	0	0	43.5667	0
189	44	1	ESCC	MOD	Upper	CCRT	3	0	0	1	0	0	0	n.d.	1	2	0	0	24.1667	0
190	67	1	ESCC	MOD	Middle	CCRT	3	1	0	1	1	1	2	n.d.	1	1	0	0	6.73333	0
191	50	1	ESCC	POOR	Lower	CCRT	3	0	0	1	0	0	0	n.d.	1	2	1	1	44.1667	0
192	64	1	ESCC	MOD	Upper	CCRT	4	1	0	1	1	1	0	n.d.	1	1	0	0	2.13333	0
193	62	1	ESCC	MOD	Middle	CCRT	3	0	0	1	0	0	2	n.d.	1	2	0	0	37.6	0
194	56	1	ESCC	MOD	Lower	CCRT	3	0	0	1	0	0	2	n.d.	1	1	1	1	11.8	1
195	54	1	ESCC	MOD	Middle	CCRT	1	0	0	0	0	0	1	n.d.	0	0	0	0	55.7	1
196	64	1	ESCC	MOD	Middle	CCRT	3	1	0	1	1	2	1	n.d.	0	0	0.5	0	8.3	1
197	55	1	ESCC	MOD	Lower	CCRT	3	1	0	1	1	1	1	n.d.	0	0	0	0	5.03333	1
198	62	1	ESCC	MOD	n/a	n/a	2	0	0	0	0	n/a	n/a	n.d.	0	0	0	0	n/a	n/a
199	56	1	ESCC	MOD	n/a	n/a	3	1	0	1	1	n/a	n/a	n.d.	0	0	0	0	n/a	n/a
200	72	1	ESCC	MOD	n/a	n/a	2	0	0	0	0	n/a	n/a	n.d.	0	0	1	0	n/a	n/a
201	57	0	ESCC	MOD	n/a	n/a	3	1	0	1	1	n/a	n/a	n.d.	1	2	1	1	n/a	n/a
202	56	1	ESCC	MOD	n/a	n/a	3	1	0	1	1	n/a	n/a	n.d.	0	0	1	0	n/a	n/a
203	55	1	ESCC	MOD	n/a	n/a	3	1	0	1	1	n/a	n/a	n.d.	0	0	0	0	n/a	n/a
204	57	1	ESCC	MOD	n/a	n/a	2	1	0	0	1	n/a	n/a	n.d.	1	2	1	1	n/a	n/a
205	70	0	ESCC	MOD	n/a	n/a	1	0	0	0	0	n/a	n/a	n.d.	0	0	1	0	n/a	n/a
206	75	1	ESCC	WELL	n/a	n/a	3	1	0	1	1	n/a	n/a	n.d.	1	0.5	1	0	n/a	n/a
207	74	1	ESCC	POOR	n/a	n/a	3	1	0	1	1	n/a	n/a	n.d.	0	0	0	0	n/a	n/a
208	61	1	ESCC	WELL	n/a	n/a	3	0	0	1	0	n/a	n/a	n.d.	0	0	0	0	n/a	n/a
209	53	1	ESCC	MOD	n/a	n/a	3	1	0	1	1	n/a	n/a	n.d.	0	0	0	0	n/a	n/a
210	64	1	ESCC	MOD	n/a	n/a	3	1	0	1	1	n/a	n/a	n.d.	0	0	0	0	n/a	n/a
211	64	1	ESCC	MOD	n/a	n/a	4	1	0	1	1	n/a	n/a	n.d.	0	0	0	0	n/a	n/a
212	54	1	ESCC	MOD	n/a	n/a	2	1	0	0	1	n/a	n/a	n.d.	0	0	0	0	n/a	n/a
213	56	1	ESCC	POOR	n/a	n/a	1	1	0	0	0	n/a	n/a	n.d.	0	0	0	0	n/a	n/a
214	77	1	ESCC	POOR	n/a	n/a	3	1	0	1	1	n/a	n/a	n.d.	1	2	2	1	n/a	n/a
215	58	1	ESCC	POOR	n/a	n/a	3	1	1	1	1	n/a	n/a	n.d.	0	0	1	0	n/a	n/a
216	79	1	ESCC	MOD	n/a	n/a	3	0	0	1	0	n/a	n/a	n.d.	1	1	1	1	n/a	n/a
217	57	1	ESCC	MOD	n/a	n/a	2	1	0	0	1	n/a	n/a	n.d.	1	1	1	1	n/a	n/a
218	58	1	ESCC	WELL	n/a	n/a	2	1	0	0	1	n/a	n/a	n.d.	1	1	0	0	n/a	n/a
219	59	1	ESCC	MOD	n/a	n/a	3	1	0	1	1	n/a	n/a	n.d.	1	1	0.5	1	n/a	n/a
220	68	1	ESCC	POOR	n/a	n/a	3	1	0	1	1	n/a	n/a	n.d.	1	1	1	1	n/a	n/a
221	66	1	ESCC	WELL	n/a	n/a	3	1	0	1	1	n/a	n/a	n.d.	1	1	0	0	n/a	n/a
222	76	1	ESCC	MOD	n/a	n/a	3	1	0	1	1	n/a	n/a	n.d.	1	1	1	1	n/a	n/a
223	60	1	ESCC	MOD	n/a	n/a	3	1	0	1	1	n/a	n/a	n.d.	0	0	0	0	n/a	n/a
224	74	1	ESCC	WELL	n/a	n/a	3	1	0	1	1	n/a	n/a	n.d.	1	1	0	0	n/a	n/a
225	52	1	ESCC	MOD	n/a	n/a	3	1	0	1	1	n/a	n/a	n.d.	1	2	1	1	n/a	n/a
226	63	1	ESCC	MOD	n/a	n/a	1	0	0	0	0	n/a	n/a	n.d.	0	0	0	0	n/a	n/a
227	68	0	ESCC	MOD	n/a	n/a	3	1	0	1	1	n/a	n/a	n.d.	1	1	0	0	n/a	n/a
228	n/a	n/a	OSCC	POOR	OCT	none	4	2	0	1	1	n/a	n/a	n.d.	0	0	0	0	n/a	n/a
229	n/a	n/a	OSCC	POOR	HPP	none	4	2	0	1	1	n/a	n/a	n.d.	0	0	0	0	n/a	n/a
230	n/a	n/a	OSCC	MOD	LG	SUR	3	2	0	1	1	n/a	n/a	n.d.	1	2	1	1	n/a	n/a
231	n/a	n/a	OSCC	MOD	HPP	none	2	0	0	0	1	n/a	n/a	n.d.	0	0	1	0	n/a	n/a
232	n/a	n/a	OSCC	POOR	LN	none	x	3	1	n/a	1	n/a	n/a	n.d.	0	0	1	0	n/a	n/a
233	n/a	n/a	OSCC	MOD	OPT	none	4	2	0	1	1	n/a	n/a	n.d.	1	3	2	1	n/a	n/a
234	n/a	n/a	OSCC	POOR	OCT	none	4	2	0	1	1	n/a	n/a	n.d.	1	2	0	0	n/a	n/a
235	n/a	n/a	OSCC	MOD	LG	RT	4	1	0	1	1	n/a	n/a	n.d.	1	1	1	1	n/a	n/a
236	n/a	n/a	OSCC	POOR	OPT	RT	2	2	0	0	1	n/a	n/a	n.d.	1	0.5	0.5	1	n/a	n/a
237	n/a	n/a	OSCC	POOR	OPT	none	2	2	0	1	1	n/a	n/a	n.d.	0	0	0	0	n/a	n/a
238	n/a	n/a	OSCC	POOR	LN	none	x	2	0	n/a	1	n/a	n/a	n.d.	1	1	1	1	n/a	n/a
239	n/a	n/a	OSCC	POOR	OPT	none	2	1	0	0	1	n/a	n/a	n.d.	0	0	0	0	n/a	n/a
240	n/a	n/a	OSCC	POOR	OPT	none	3	2	0	1	1	n/a	n/a	n.d.	0	0	0	0	n/a	n/a
241	n/a	n/a	OSCC	MOD	OPT	none	2	2	0	0	1	n/a	n/a	n.d.	0	0	0	0	n/a	n/a
242	n/a	n/a	OSCC	POOR	OPT	none	2	2	0	0	1	n/a	n/a	n.d.	0	0	1	0	n/a	n/a
243	n/a	n/a	OSCC	POOR	OPT	CCRT	2	2	0	1	1	n/a	n/a	n.d.	0	0	1	0	n/a	n/a
244	n/a	n/a	OSCC	POOR	OPT	n/a	2	2	0	0	1	n/a	n/a	n.d.	0	0	0	0	n/a	n/a

## Sheet: Patient data keys
Patient data keys
MOD	moderately differentiated
POOR	poorly differentiated
WELL	well-differentiated
OCT	oral cavity/tongue
HPP	hypopharynx/pyriform
LN	lymph node
OPT	oropharynx/tonsil
OPB	oropharynx/tongue base
LG	larynx/glottis
n/a	not available
n.d.	not determined
CCRT	combined chemoradiation therapy
SUR	surgery only
RT	radiation only
Age	yr
Sex	1 for male, 0 for female
Stage	1 for stage 3 or 4, 0 for stage 1 or 2
Lymphatic invasion	1 for yes, 0 for no.
Vascular invasion	1 for yes, 0 for no.
ICN1 expression	ICN1 expression; 1 for +, 0 for -
ICN1 level	0 for no expression; 0.5 for marginal expression; 1 for weak expression; 2 for moderate expression; 3 for strong expression
ZEB1 level	0 for no expression; 0.5 for marginal expression; 1 for weak expression; 2 for moderate expression; 3 for strong expression
ICN1 & ZEB1 co--localization	1 for yes, 0 for no.
Survival time after surgery (mo)	followed up for up to 60 months
Status at serial time	1 for death (event), 0 for censoring
